# Supplementary material for: Bioinformatic Analysis of Key Regulatory Genes in Adult Asthma and Prediction of Potential Drug Candidates
Source: Molecules. 2023 May 15;28(10):4100. doi: 10.3390/molecules28104100 (PMC10221115; doi:10.3390/molecules28104100)
Supplement: Supplementary file 1 [file molecules-28-04100-s001.zip]

Archive with 3 entries (3 files):
- Supplementary Table S1.pdf
- Supplementary Table S2.pdf
- Supplementary Table S3.xlsx
